# Supplementary material for: The Effects of Different Roasting Methods on the Phenolic Contents, Antioxidant Potential, and In Vitro Inhibitory Activities of Sacha Inchi Seeds
Source: Foods. 2023 Nov 20;12(22):4178. doi: 10.3390/foods12224178 (PMC10670140; doi:10.3390/foods12224178)
Supplement: Supplementary file 1 [file foods-12-04178-s001.zip]

Archive with 1 entries (1 files):
- foods-2680234-supplementary.pdf
